# Supplementary material for: Elevated lactate levels and impaired lactate clearance during extracorporeal life support (ECLS) are associated with poor outcome in cardiac surgery patients
Source: PLoS One. 2022 Nov 28;17(11):e0278139. doi: 10.1371/journal.pone.0278139 (PMC9704663; doi:10.1371/journal.pone.0278139)
Supplement: S1 Data — (XLSX) [file pone.0278139.s001.xlsx]

## Sheet: CRF
ID	Major-Group	Riskfactor	Riskfactor	Riskfactor	Riskfactor	Riskfactor	Riskfactor	Riskfactor	Riskfactor	Riskfactor	Riskfactor	Riskfactor	Riskfactor	Riskfactor	Riskfactor	Riskfactor	Riskfactor	Riskfactor	Riskfactor	Riskfactor	Riskfactor	Riskfactor	Riskfactor	Riskfactor	Riskfactor	Riskfactor	Riskfactor	Riskfactor	Riskfactor	Riskfactor	Riskfactor	ECLS	ECLS	Therapy support	Therapy support	Therapy support	Therapy support	Vasopressors	Vasopressors	Vasopressors	Vasopressors	Vasopressors	Vasopressors	Transfusion	Transfusion	Transfusion	laboratory	laboratory	laboratory
Inclusion Number	Outcome	Age	Sex	BMI	Operation before/during ICU	Timing of ECLS cannulation	Operative Procedure	SOFA - first	SOFA - last	SOFA - Min.	SOFA - Max.	SAPS2 - first	SAPS2 - last	SAPS2 - Min.	SAPS2 - Max.	TISS 28 - first	TISS 28 - last	TISS 28 - Min.	TISS 28 - Max.	Major diagnosis	Anamnese CHD	Anamnese myocardial infarction	Anamnese valvulare disease (> II°)	Anamnese heart failure	NYHA	Diabetes mellitus I/II	smoking	COPD	pulm. emphysema	CKD	liver disease	Cannulation	ECLS duration	Impella	IABP	Pacer	RRT	Norepinephrine	Epinephrine	Dobutamine	Corotrop (Milrinone)	Empressin/ Vasopressin	Levosimendan (Simdax)	RBC	TC	FFP	Lactate - pre ECLS	Lactate - first	Lactate - last
consecutive number	Nominal	Assignment ICU	Nominal	Nominal	Nominal	Nominal	Nominal	Ordinal	Ordinal	Ordinal	Ordinal	Ordinal	Ordinal	Ordinal	Ordinal	Ordinal	Ordinal	Ordinal	Ordinal	Prosa	Nominal	Nominal	Nominal	Nominal	Ordinal	Nominal	Nominal	Nominal	Nominal	Nominal	Nominal	Nominal	hours	Nominal	Nominal	Nominal	Nominal	Nominal	Nominal	Nominal	Nominal	Nominal	Nominal	number	number	number	[mmol/L]	[mmol/L]	[mmol/L]
	1= survivor		1= female	1= <18,5	1 = yes	1 = cannulation OR	0 = none														1 = yes	1 = yes	1 = yes	1 = yes	0 = unknown	1 = yes	1 = yes	1 = yes	1 = yes	1 = yes	1 = yes	1 = central		1 = yes	1 = yes	1 = yes	1 = yes	1 = yes	1 = yes	1 = yes	1 = yes	1 = yes	1 = yes
	2= non-survivor >24h post Weaning on ICU		2= male	2= 18,5-24,9	2 = no	2 = cannulation on ICU	1 = ACVB														2 = no	2 = no	2 = no	2 = no	1 = I, 2 = II, 3 = III, 4 = IV	2 = no	2 = no	2 = no	2 = no	2 = no	2 = no	2 = peripheral		2 = no	2 = no	2 = no	2 = no	2 = no	2 = no	2 = no	2 = no	2 = no	2 = no
	3= non-survivor during ECLS			3= 25-29,9		3 = eCPR	2 = valve procedure																		5 = Chron. Heart failure without NYHA-class.	0 = unknown	0 = unknown	0 = unknown	0 = unknown	0 = unknown	0 = unknown	3 = changed during ICU
				4= 30-34,9			3 = type A dissection																									4 = unknown
				5= 35-39,9			4 = others
				6= >=40			5 = combination
1	3	69	2	2	2	3	0														1	1	2	2	0	0	0	0	0	0	0		5	2	2	2	2	2	2	2	2	2	2	0	0	0	8	13.7
2	2	62	2	3	2	2	0	9	18	5	18	70	97	19	94	36	44	20	58		1	2			0	0	0	0	0	0	0	1	146	2	2	2	1	1	2	1	2	2	2				4.2	4.9
3	3	83	2	2	2	3	0													MI III°	2	2	1	2	0	0	0	0	0	0	0	2	8	2	2	2	2	1	2	2	2	1	2	0	0	0	8.2	10.8	18.8
4	3	73	1	2	2	3	0													STEMI	1	1	2	2	0	0	0	0	0	0	0	2	16	1	2	2	1	1	1	1	2	2	2	27	0	13
5	3	66	2	3	1	3
6	1	72	2	3	1	3	5					83	62	62	83	37	35	35	50	AS III°	1	1	1	1	5	1	1	1	2	2	2	4	7	2	2	2	1	1	1	2	2	2	2	6	5	13		11.6	3
7	1	79	2	3	1	2	1					46	38	34	76	26	28	26	58	ACS, KHK	1	1	2	1	2	2	2	2	2	2	2	1	103	2	1	1	1	1	1	2	1	2	2	13	6	13	15	18	2
8	3	74	2	2	1	2	4																									2
9	1	68	2	3	1	1	5					89	27	25	89	54	21	21	59	AS III°, KHK	1	2	1	2	0	2	1	2	2	2	2	1	91	2	2	2	2	1	1	1	1	2	1	12	7	22	12.7	16.4	0.6
10	3	76	2	2	2	3	0
11	3	25	2	3	2	1	0	20	21	20	21	70	75	41	90	41	47	35	53	CHD	1	2	1	2	0	2	0	2	2	2	2	1, 3	434	2	2	2	1	1	1	1	1	2	1	43	17	77		3.8	15.4
12	3	53	1	2	1	2	3	19	19	18	19	44	69	37	96	31	22	13	39	Typ A-Dissektion + CS	1	2	2	2	0	2	0	2	2	2	2	1	192	2	2	1	1	1	1	2	1	2	1	30	14	40	10.1	12	9.6
13	3	62	2	2	1	2	1	7	22	7	22	82	77	53	104	36	63	34	63	CHD	1	1	2	2	0	1	2	2	2	1	2	1	148	2	1	1	1	1	1	2	1	2	1	45	15	23	7.1	11.1	3.4
14	3	50	2	5	2	3	0																									2
15	2	66	2	5	1	3	5					91	84	81	91	45	38	38	53	STEMI, CHD	1	1	2	2	0	1	2	2	2	2	2	4	44	2	2	2	1	1	1	1	2	2	2	10	4	13	11.9	14.8	3.3
16	3	82	2	3	1	2	2	4	21	4	21	57	91	57	91	11	41	11	61	Endocarditis (AV, MV)	2	1	1	2	0	2	0	2	2	2	2	3	156	2	1	1	1	1	1	2	2	2	1	52	11	44	21.7	22.9	21
17	3	25	2	2	2	3	0													pulm. embolism, eCPR	2	2	2	2	0	2	0	2	2	2	2	2	16	2	2	2	2	1	2	2	2	2	2	4	0	2	22.4	23.7	7.9
18	1	73	2	3	1	2	1	13	3	3	13	84	46	40	89	48	26	26	55	CHD	1	2	1	2	0	2	2	2	2	2	2	2	34	2	1	1	2	1	1	1	2	2	2	12	2	3	8	10.7	1.1
19	3	62	1	3	1	1	5	19	19	17	20	73	98	73	104	57	46	37	57	STEMI & CHD	2	2	2	2	0	2	0	2	2	2	2	2	640	1	1	1	1	1	1	1	1	1	1	77	43	81	10	12.3	0.5
20	1	72	2	3	2	3	0	6	4	4	6	85	22	22	78	51	23	23	51	pulm. Embolism	2	2	2	2	0	2	0	2	2	2	2	2	38	2	2	2	1	1	2	1	2	2	2	12	2	10		6.2	1.4
21	3	47	1	6	1	2	2	12	22	12	23	86	102	67	102	43	56	35	65	MI III°, LCOS	2	2	1	2	0	2	0	2	2	2	2	3	421	2	2	1	1	1	1	1	1	1	1	70	27	85	14	21.3	25.4
22	3	63	1	2	2	3
23	1	59	2	2	1	2	1	5	9	3	16	70	91	18	91	44	54	27	66	STEMI, CHD, CS	2	2	2	2	0	1	1	0	0	2	2	3	118	2	2	1	2	1	1	2	1	2	1	77	18	117		5.5	2.4
24	1	65	2	3	1	1	2	8	10	8	10	55	22	17	55	53	31	31	53	AVS III°	2	2	1	2	0	2	2	2	2	2	2		11	2	2	1	2	1	2	1	1	2	2	3	2	4		7.2	1.2
25	1	51	2	2	1	2	5					61	20	14	64	56	25	25	56	Abscess periaortal	2	2	2	2	0	2	2	2	2	2	2	2	39	2	2	1	1	1	1	2	1	2	2	11	0	10	6	9.4	1.1
26	1	74	2	2	1	1	4	18	7	7	18	58	51	45	100	43	16	16	56	AI III°	1	1	1	1	4	2	0	2	2	2	2	1; 2	220	2	2	1	1	1	1	1	1	2	1	103	33	72	20.2	17.9	1.2
27	1	79	2	2	1	2	2					84	40	32	88	54	33	24	54	LCOS, TI III°, ASD	1	2	1	1	0	2	2	2	2	2	2	2	110	2	2	1	1	1	1	1	1	2	1	22	9	12	6.7	9	0.8
28	1	80	2	3	1	2	5					75	38	28	81	53	27	24	57	AKS III°+ Endokarditis, 2GKHK	1	1	1	2	0	1	2	2	2	2	2	1	123	2	2	1	1	1	2	1	1	1	1	24	3	28	2.7	2.7	1.4
29	3	63	2	2	1	2	5	9	10	9	10	58	98	30	105	48	50	38	63	CHD, AS II°, MI II°, CS	1	2	1	1	5	2	1	2	2	2	2	2	264	2	2	1	1	1	1	1	1	2	2	59	32	72	9.9	10.6	14.1
30	1	73	2	3	2	2	0	12	12	4	13	45	79	45	94	32	37	27	47	NSTEMI, CS, LÖ, CPR, ANV	1	2	2	2	0	1	2	2	2	2	2	2	137	2	2	2	1	1	2	1	2	2	1	10	2	15			1.7
31	3	53	2	2	1	3	2	10	11	8	11	52	90	37	95	38	55	29	55	STEMI, CS, CHD	1	2	1	1	5	2	1	2	1	2	2	2	294	1	2	1	1	1	1	1	2	2	2	120	38	70	2	4.6	15.8
32	2	58	2	2	2	1	5					46	91	46	94	30	54	30	55	AV-Endocarditis	1	2	1	1	3	1	2	2	2	2	2	2	204	2	1	1	1	1	2	1	1	1	2	57	33	36	9.3	10.7	6.2
33	1	53	2	5	1	2	5					88	94	75	94	43	44	39	63	NYHA3, AS III°, MS III°, 2GKHK	1	2	1	1	3	1	1	2	2	1	2	1	310	2	2	1	1	1	1	1	1	1	2	41	11	34	3	4.5	2
34	1	67	1	4	1	2	5					36	37	28	88	47	22	20	57	MS/MI, AS/AI, HOCM	2	2	1	1	5	1	2	2	2	2	2	2	372	2	1	1	1	1	2	1	1	1	1	64	18	69	1.4	1.6	1.4
35	3	61	2	2	1	1	5					85	85	85	85	49	49	49	49	CHD, ventricle rupture	1	2	2	2	0	1	0	2	2	2	2	2	37	2	2	1	2	1	1	2	2	2	2	37	4	28	5.4	4.6	17.9
36	1	64	2	4	1	2	1					62	84	62	85	36	38	36	44	CHD	1	2	2	2	0	1	2	2	2	1	2	1	88	2	2	1	1	1	2	1	2	2	2	21	6	8	7.9	6.1	2.3
37	1	61	2	3	1	3	4													ventricle rupture	1	1	2	2	0	0	0	0	2	2	2	2	24	2	2	2	2	1	2	1	2	2	2	4	0	10	7.4	7.4	1.7
38	2	57	2	3	1	1	5					77	50	41	77	47	34	26	47	MV-endocarditis	1	2	1	2	0	0	1	1	2	2	2	2	102	2	1	1	1	1	1	2	1	2	2	51	17	53	8.4	9.7	2.1
39	1	68	2	3	1	2	5					81	50	38	81	40	40	35	51	Typ A-Dissektion	1	2	1	1	5	1	1	2	1	2	2	1	47	2	2	1	1	1	1	1	1	1	2	58	17	47	9.8	8.8	1.5
40	3	58	2	6	1	2	5					39	94	30	94	24	50	24	50	AV-Endocarditis	1	2	2	1	5	1	1	1	2	2	2	1	82	2	2	2	1	1	1	1	1	2	1	36	12	23	12.8	12.9	22.1
41	3	73	2	2	1	1	1					87	90	77	90	52	44	39	52	STEMI, CHD	1	2	2	1	5	1	1	2	2	1	2	1, (3)	86	2	1	2	1	1	1	2	2	2	2	50	12	48	14.2	16.9	20.2
42	2	58	1	4	1	2	5					69	73	46	88	55	53	35	55	NSTEMI & CHD	1	2	2	2	0	1	1	2	2	2	2	1	90	2	1	1	1	1	1	1	2	2	2	30	10	44	7.4	7	2.7
43	1	43	2	3	1	3	4					81	69	63	81	47	32	32	53	PEA	2	2	2	2	0	2	0	2	2	2	2	2	26	2	2	2	2	1	1	1	2	1	2	0	0	2	13.6	15.6	1.5
44	3	70	2	3	1	1	5					92	109	86	109	46	59	43	65	Infarkt/VSD	2	2	2	1	5	2	1	1	2	2	2	1	284	2	2	1	1	1	1	1	2	2	1	79	38	39	7.9	9.4	28.8
45	3	81	2	4	1	2	2					70	88	28	89	45	58	31	62	LCOS / MV-endocarditis	1	2	2	2	0	2	1	2	2	1	2	1	69	2	2	1	1	1	1	1	1	1	2	22	5	14	23.7	21.7	28.9
46	1	75	1	2	1	3	4	12				34	24	24	90	14	24	14	52	CS, pulm. embolism, eCPR	2	2	2	2	0	2	2	2	2	2	2	2	64	2	2	2	2	1	1	2	2	1	1	5	0	2	8.1	7.2	0.6
47	3	49	2	3	1	3	4					84	75	75	84	44	52	44	52	pulm. embolism, CPR	2	2	2	2	0	2	0	2	2	2	2	2	44	2	2	2	1	1	2	1	1	1	2	40	6	36	19.1	14.1	2.6
48	3	64	2	4	1	2	2					40	96	34	99	34	51	34	60	Septic shock/AV-endocarditis	1	2	2	1	3	1	1	1	1	2	1	2; 3; 1	172	2	2	1	1	1	1	1	1	2	2	72	20	40	1.2	1.7	7.4
49	1	70	1	2	2	3	0					72	64	64	72	36	41	36	41	STEMI, CHD	1	2	2	2	0	1	2	2	2	2	2	2	46	2	2	2	2	1	2	2	2	2	2	4	0	3		2.3	0.5
50	1	60	1	6	2	2	0					72	51	41	87	46	34	26	46	pulm. Embolism	2	1	1	2	0	1	1	2	2	2	2	2; 3	85	2	2	2	1	1	2	1	2	2	1	9	2	0	6.1	4.9	1.5
51	1	59	2	4	2	3	0					76	83	76	88	35	46	35	46	pulm. embolism, eCPR	2	2	2	2	0	2	2	2	2	2	2	2	43	2	2	2	1	1	2	2	2	1	1	12	6	6		6	2.6
52	3	70	1	3	1	2	5					37	94	37	114	28	51	25	56	perforation Typ B dissection	2	2	2	2	0	2	2	2	2	2	2	1	327	2	2	1	1	1	1	1	1	1	2	52	31	75	13.3	12.7	19.8
53	3	65	1	2	1	1	5					65	74	31	85	39	51	21	52	typ a dissection	2	2	1	2	0	2	2	2	2	1	2	1	69	2	2	1	1	1	1	1	2	2	1	64	14	50		10	6.2
54	3	55	2	2	1	1	5					69	87	69	99	48	47	40	52	Typ A-Diss. + ACC + Truncus brachioceph.	2	2	2	2	0	2	0	1	2	1	2	1	557	2	2	1	1	1	1	1	2	2	2	102	42	41	2.1	1.4	7.6
55	3	59	2	2	2	3	0					39	95	39	95	9	53	9	57	ICB	1	1	2	2	0	2	1	2	2	2	2	2; 3	222	2	2	2	1	1	1	1	1	1	2	33	9	19	2.5	2.9	25.1
56	1	60	1	4	1	2	1	19	8	8	21	96	42	35	100	62	32	23	71	CHD, LCOS	1	2	2	1	0	1	0	2	2	2	2	2	238	2	1	1	1	1	1	1	1	1	1	45	15	19	9.4	10	2.5
57	3	68	2	5	1	1	5					59	85	53	85	52	49	48	58	CHD, NSTEMI, AVS II°	1	1	1	2	0	0	0	2	2	2	2	2	264	2	2	1	1	1	1	1	1	2	1	40	17	38	6	7.3	23.8
[truncated: 37 more columns]
